# Supplementary material for: Identification of inhibitors targeting the energy-coupling factor (ECF) transporters
Source: Commun Biol. 2023 Nov 20;6:1182. doi: 10.1038/s42003-023-05555-x (PMC10662466; doi:10.1038/s42003-023-05555-x)
Supplement: Supplementary file 3 — Supplementary Data 1 [file 42003_2023_5555_MOESM3_ESM.xlsx]

## Sheet: Figure 2b folate uptake assay
Count	Time	CPMA	SIS	MESSAGES					ATP					per ug				CPM
1	2	3345	11.27			3345			0.1667	437	461	496		1344.62	1418.46	1526.15		0.797991	0.841817	0.905729		0.848513	0.0541802
2	2	3307	11.23			3307			1	1404	1257	1240		4320	3867.69	3815.38		2.5638	2.29537	2.26432		2.3745	0.164674
3	2	3458	11.46			3458			2	2383	2193	2087		7332.31	6747.69	6421.54		4.35152	4.00457	3.811		4.0557	0.273861
4	2	437	11.81			3370			3	3184	3082	2933		9796.92	9483.08	9024.62		5.8142	5.62794	5.35585		5.59933	0.230507
5	2	1404	11.54						4	3986	3868	3705		12264.6	11901.5	11400		7.2787	7.06323	6.76558		7.03584	0.257657
6	2	2383	11.32			1685	1 pmol
7	2	3184	11.33						ADP
8	2	3986	11.16			# ug per point			0.1667	178	239	194		597.315	802.013	651.007		0.35449	0.475972	0.386354		0.405605	0.0629878
9	2	461	11.52			ATP	0.325		1	203	156	143		681.208	523.49	479.866		0.404278	0.310677	0.284787		0.333247	0.0628617
10	2	1257	11.24			ADP	0.298		2	200	258	183		671.141	865.772	614.094		0.398303	0.513811	0.364447		0.425521	0.0783133
11	2	2193	11.05			OSSL840733	0.305		3	247	196	192		828.859	657.718	644.295		0.491904	0.390337	0.382371		0.421538	0.0610696
12	2	3082	11.46			14	0.325		4	200	217	257		671.141	728.188	862.416		0.398303	0.432159	0.51182		0.447427	0.0582781
13	2	3868	11.29			15-MP	0.288
14	2	496	11.85			17	0.306		Compound OSSL_840733
15	2	1240	11.36						0.1667	196	184	185		642.623	603.279	606.557		0.381379	0.358029	0.359975		0.366461	0.0129558
16	2	2087	11.1						1	187	193	228		613.115	632.787	747.541		0.363866	0.375541	0.443645		0.394351	0.043087
17	2	2933	11.08						2	226	266	223		740.984	872.131	731.148		0.439753	0.517585	0.433915		0.463751	0.0467129
18	2	3705	11.14						3	230	260	238		754.098	852.459	780.328		0.447536	0.50591	0.463103		0.472183	0.030228
19	2	178	11.78						4	238	306	234		780.328	1003.28	767.213		0.463103	0.595418	0.455319		0.504613	0.0787352
20	2	203	11.47
21	2	200	11.83						Compound 14
22	2	247	11.52						0.1667	308	346	325		947.692	1064.62	1000		0.562429	0.631819	0.593472		0.595907	0.0347593
23	2	200	12.47						1	535	536	529		1646.15	1649.23	1627.69		0.976946	0.978772	0.96599		0.973902	0.00691338
24	2	239	11.57						2	840	895	744		2584.62	2753.85	2289.23		1.5339	1.63433	1.35859		1.50894	0.139552
25	2	156	12.67						3	1094	1118	1039		3366.15	3440	3196.92		1.99772	2.04154	1.89728		1.97885	0.0739576
26	2	258	11.92						4	1357	1339	1375		4175.38	4120	4230.77		2.47797	2.4451	2.51084		2.47797	0.0328692
27	2	196	12.51
28	2	217	11.86						Compound 15-MP
29	2	194	11.78						0.1667	472	445	495		1638.89	1545.14	1718.75		0.972634	0.916996	1.02003		0.969887	0.0515716
30	2	143	12.28						1	945	1000	721		3281.25	3472.22	2503.47		1.94733	2.06067	1.48574		1.83125	0.304535
31	2	183	11.75						2	1591	1644	1113		5524.31	5708.33	3864.58		3.27852	3.38773	2.29352		2.98659	0.602696
32	2	192	11.92						3	2163	1925	2205		7510.42	6684.03	7656.25		4.45722	3.96678	4.54377		4.32259	0.311163
33	2	257	11.6						4	2973	2676	2693		10322.9	9291.67	9350.69		6.12636	5.51434	5.54937		5.73003	0.343683
34	2	196	11.88
35	2	187	12.36						Compound 17
36	2	226	11.97						0.1667	597	658	607		1950.98	2150.33	1983.66		1.15785	1.27616	1.17725		1.20375	0.063451
37	2	230	11.79						1	1303	1418	1205		4258.17	4633.99	3937.91		2.5271	2.75014	2.33704		2.53809	0.206771
38	2	238	11.45						2	2105	2109	1961		6879.08	6892.16	6408.5		4.08254	4.0903	3.80326		3.99204	0.163528
39	2	184	11.58						3	3059	2822	2436		9996.73	9222.22	7960.78		5.93278	5.47313	4.7245		5.3768	0.609871
40	2	193	11.17						4	3675	3688	3516		12009.8	12052.3	11490.2		7.12748	7.15269	6.81911		7.03309	0.185746
41	2	266	12.17
42	2	260	11.28
43	2	306	11.55
44	2	185	11.75
45	2	228	11.81
46	2	223	11.5
47	2	238	11.25
48	2	234	11.79
49	2	308	10.79
50	2	535	11.16
51	2	840	11.31
52	2	1094	11
53	2	1357	10.89
54	2	346	11.58
55	2	536	10.82
56	2	895	10.9
57	2	1118	11.13
58	2	1339	10.85
59	2	325	11.36
60	2	529	11.34
61	2	744	11.7
62	2	1039	10.9
63	2	1375	11.04
64	2	472	11.17
65	2	945	11
66	2	1591	11.15
67	2	2163	11.07
68	2	2973	10.84
69	2	445	10.92
70	2	1000	11.02
71	2	1644	10.82
72	2	1925	10.86
73	2	2676	10.83
74	2	495	11.35
75	2	721	11.11
76	2	1113	10.9
77	2	2205	11.02
78	2	2693	10.91
79	2	597	11.18
80	2	1303	10.97
81	2	2105	11.11
82	2	3059	11.12
83	2	3675	10.81
84	2	658	10.84
85	2	1418	11.06
86	2	2109	10.98
87	2	2822	10.87
88	2	3688	11.01
89	2	607	11.65
90	2	1205	10.82
91	2	1961	11.06
92	2	2436	11.03
93	2	3516	11.03

## Sheet: Figure 2c OpuA uptake assay
																		Counts > pmol of GB							pmol/ug of OpuA
		Compound																							Average
															time (min)	average counts (/min)	Fractional uptake (filter-counts/total counts)								Error
1	1	1519	90.08	42.7067	7	1	732	87.3	20.5802	13	1	1826	85.77	51.338	0.166667	1359	0.00735129								12.2019	5.88005	14.668	10.9167	4.53276
2	1	3193	84.89	89.7712	8	1	2831	89.1	79.5936	14	1	3849	91.03	108.215	1	3291	0.0178021								25.6489	22.741	30.9185	26.4361	4.14517
3	1	4959	90.13	139.422	9	1	4379	90.28	123.116	15	1	5592	83.22	157.219	2	4976.67	0.0269205		12s late						39.835	35.1759	44.9198	39.9769	4.87348
4	1	5857	89.94	164.67	10	1	5360	89.32	150.696	16	1	6410	90.64	180.217	3	5875.67	0.0317834								47.0485	43.0561	51.4906	47.1984	4.21925
5	1	6364	85.55	178.924	11	1	5963	91.41	167.65	17	1	6783	91.69	190.704	4	6370	0.0344575								51.1211	47.9	54.4869	51.1693	3.29374
6	1	6612	91.11	185.896	12	1	6423	89.3	180.583	18	1	6985	90.74	196.383	5	6673.33	0.0360983								53.1133	51.5951	56.1095	53.606	2.29721
		DMSO control
															time (min)	average counts (/min)	Fractional uptake (filter-counts/total counts)
19	1	1110	91.03	31.2077	25	1	1270	88.55	35.7061	31	1	1212	86.94	34.0754	0.166667	1197.33	0.00647678								8.91648	10.2017	9.73583	9.61801	0.650678
20	1	3278	82.35	92.161	26	1	3846	83.75	108.13	32	1	3231	88.69	90.8396	1	3451.67	0.0186712								26.3317	30.8944	25.9542	27.7268	2.74973
21	1	4505	87.32	126.658	27	1	5386	87.29	151.427	33	1	4789	88.17	134.643	2	4893.33	0.0264697								36.188	43.265	38.4694	39.3075	3.61215
22	1	5028	89.32	141.362	28	1	6250	88.79	175.719	34	1	5288	87.55	148.672	3	5522	0.0298703								40.3892	50.2054	42.4778	44.3575	5.17099
23	1	5352	86.14	150.472	29	1	6621	88.16	186.15	35	1	5592	86.9	157.219	4	5855	0.0316717		Not enough liposomes						42.9919	53.1856	44.9198	47.0324	5.41529
24	1	5697	89.82	160.171	30	1	6929	83.16	194.809	36	1	4475	89.8	125.815	5	6313	0.0341491		Not enough for sample, discarded datapoint						45.7632	55.6597	35.9471	50.7115	6.99787
		Negative control
															time (min)	average counts (/min)	Fractional uptake (filter-counts/total counts)
37	1	1430	92.27	40.2045	43	1	1270	85.17	35.7061	49	1	1780	91.22	50.0447	0.166667	1493.33	0.00807794								11.487	10.2017	14.2985	11.9957	2.09523
38	1	3964	89.23	111.448	44	1	3909	89.84	109.902	50	1	3273	88.86	92.0204	1	3715.33	0.0200975								31.8423	31.4005	26.2916	29.8448	3.08508
39	1	5541	85.98	155.785	45	1	5586	90.77	157.05	51	1	4403	88.95	123.79	2	5176.67	0.0280023								44.5101	44.8716	35.3687	41.5834	5.38517
40	1	6472	89.64	181.96	46	1	6705	87.89	188.511	52	1	4818	88.96	135.458	3	5998.33	0.032447								51.9887	53.8603	38.7023	48.1838	8.26434
41	1	7023	87.42	197.452	47	1	6862	90.92	192.925	53	1	5203	89.28	146.282	4	6362.67	0.0344178		Not enough liposomes						56.4148	55.1215	41.795	51.1104	8.09328
42	1	7303	87.97	205.324	48	1	7109	90.13	199.87	54	1	6912	83.06	194.331	5	7108	0.0384495		Not enough for sample, took half sample volume and corrected counts (few seconds later)						58.664	57.1056	55.5231	57.0976	1.57044
		Total counts							Plot
57	1	17855	89.97						time (min)	Compound	DMSO control	Negative control												Protocol
58	1	17313	88.99						0.166667	0.00735129	0.00647678	0.00807794
59	1	17657	90.29						1	0.0178021	0.0186712	0.0200975											-	Start with 1 mL 20 mg/mL OpuA (1:100 reconstitution ratio)
60	1	17600	89.13						2	0.0269205	0.0264697	0.0280023											-	Spin, resuspend in 225 µL
		70425		184866					3	0.0317834	0.0298703	0.032447											-	Split in 3x 75 µL
		17606.2							4	0.0344575	0.0316717	0.0344178											-	Encapsulate			75 µL liposomes
		35.5682	counts for 1 pmol GB						5	0.0360983	0.0341491	0.0384495															5.5 µL MgSO4 (90.90 mM)
																											5 µL (1. Compound, 2. DMSO, 3. 50 mM KPi pH 7)
																											14.5 µL Kpi pH 7		+
																											100 µL
																							-	5x freeze-thaw
																							-	spin, resuspend 1.6 mL
																							-	spin, resuspend 83 µL (~80 mg/mL)
																							-	Reaction conditions:	412.5 µL buffer				Buffer:	533 µL	4M KCl			Reaction conditions:		499.688	mM KCl
																									27.5 µL liposomes		+			5.8 µL	3.6 mM 14C-GB			(after mixing lipo-		4.89375	µM 14C-GB
																									440 µL					17.7 µL	3.6 mM GB			somes with buffer)		14.9344	µM GB
																														800 µL	250 mM Kpi pH 7					46.875	mM Kpi pH 7
																														2643.5 µL	mQ	+				5	mg/mL liposomes
																														4000 µL
																							-	Take sample after 10'', 1', 2', 3', 4', 5'		Sample volume: 70 µL per timepoint				containing 3.5 ug OpuA per timepoint
																										Total count volume: 25 µL per timepoint				containing 495 pmol GB per sample

## Sheet: Figure 5b ECF PanT uptake assay
S#	Count Time	CPMA	SIS	MESSAGES				CPMA
1	2	280	12.43				Time	Mg-ADP		Mg-ATP + DMSO		Mg-ATP		Mg-ATP + compoundX
2	2	369	12.18				0.17	280	321	646	332	381	419	243	238
3	2	395	12.01				1	369	437	1687	1838	1296	1602	743	469
4	2	456	11.92				3	395	386	3627	3399	2732	2995	767	378
5	2	685	11.87				5	456	621	5466	5182	4159	4364	391	694
6	2	646	11.76				8	685	881	8146	6025	5642	5609	368	396
7	2	1687	11.45
8	2	3627	11.77					pmol pantothenate/ug ECF PanT
9	2	5466	11.71				Time	Mg-ADP		Mg-ATP + DMSO		Mg-ATP		Mg-ATP + compoundX
10	2	8146	11.67				0.17	0.368785	0.422786	0.85084	0.437274	0.501811	0.55186	0.320053	0.313467
11	2	381	11.6				1	0.486006	0.575568	2.22193	2.42081	1.70695	2.10998	0.978597	0.617715
12	2	1296	12.01				3	0.52025	0.508396	4.77708	4.47679	3.59829	3.94468	1.01021	0.49786
13	2	2732	11.92				5	0.600593	0.817912	7.19921	6.82516	5.47777	5.74778	0.514982	0.91406
14	2	4159	11.71				8	0.902206	1.16036	10.729	7.93546	7.43102	7.38755	0.484689	0.521567
15	2	5642	11.62
16	2	243	11.87					Average					Error bars
17	2	743	11.97				Time	Mg-ADP	Mg-ATP/DMSO	Mg-ATP	Mg-ATP/compound	Time	Mg-ADP	Mg-ATP/DMSO	Mg-ATP	Mg-ATP/compound
18	2	767	11.95				0.17	0.395785	0.644057	0.526836	0.31676	0.17	0.0270003	-0.206783	0.0250247	-0.00329272
19	2	391	11.84				1	0.530787	2.32137	1.90846	0.798156	1	0.044781	0.0994402	0.201515	-0.180441
20	2	368	11.81				3	0.514323	4.62693	3.77149	0.754034	3	-0.0059269	-0.150148	0.173197	-0.256174
21	2	321	12.06				5	0.709253	7.01218	5.61278	0.714521	5	0.10866	-0.187027	0.135002	0.199539
22	2	437	11.83				8	1.03128	9.33224	7.40929	0.503128	8	0.129075	-1.39677	-0.021732	0.0184392
23	2	386	11.86
24	2	621	11.75
25	2	881	11.59						TC (1/10)
26	2	332	12.25						5974
27	2	1838	11.62						6404
28	2	3399	11.48						6223
29	2	5182	11.73					2278	5695
30	2	6025	11.61
31	2	419	12.19					Average	6074
32	2	1602	11.65
33	2	2995	11.88					1 pmol	3037
34	2	4364	11.64
35	2	5609	11.49
36	2	238	11.82
37	2	469	11.92
38	2	378	12.15
39	2	694	11.86
40	2	396	13.5
41	2	5974	11.62
42	2	6404	11.8
43	2	2278	12.01
44	2	6223	11.67
45
46
47
48
